# Supplementary material for: The Dynamics of Flower Development in Castanea sativa Mill
Source: Plants (Basel). 2021 Jul 27;10(8):1538. doi: 10.3390/plants10081538 (PMC8398726; doi:10.3390/plants10081538)
Supplement: Supplementary file 1 [file plants-10-01538-s001.zip]

Archive with 1 entries (1 files):
- plants-1311024-supplementary.pdf
